# Supplementary material for: Heterostemma cucphuongense (Apocynaceae, Asclepiadoideae), a new species from Vietnam
Source: PhytoKeys. 2020 May 26;148:119–24. doi: 10.3897/phytokeys.148.50029 (PMC7266833; doi:10.3897/phytokeys.148.50029)
Supplement: XML Treatment for Heterostemma cucphuongense [file phytokeys.148.50029-treatment1.xml]

<!DOCTYPE tp:taxon-treatment
  PUBLIC "-//TaxonX//DTD Taxonomic Treatment Publishing DTD v0 20100105//EN" "tax-treatment-NSO.dtd">
<tp:taxon-treatment xmlns:tp="http://www.plazi.org/taxpub"><tp:treatment-meta><kwd-group><label>Taxon classification</label><kwd><named-content xmlns:xlink="http://www.w3.org/1999/xlink" content-type="kingdom">Plantae</named-content></kwd><kwd><named-content xmlns:xlink="http://www.w3.org/1999/xlink" content-type="order">Gentianales</named-content></kwd><kwd><named-content xmlns:xlink="http://www.w3.org/1999/xlink" content-type="family">Apocynaceae</named-content></kwd></kwd-group><mixed-citation publication-type="journal"><person-group><name><surname>Tran</surname><given-names>The Bach</given-names></name><name><surname>Han</surname><given-names>Le Ngoc</given-names></name><name><surname>Hai</surname><given-names>Do Van</given-names></name><name><surname>Quang</surname><given-names>Bui Hong</given-names></name><name><surname>Huong</surname><given-names>Nguyen Thi Thanh</given-names></name><name><surname>Ha</surname><given-names>Bui Thu</given-names></name><name><surname>Hai</surname><given-names>Tran Van</given-names></name><name><surname>Rodda</surname><given-names>Michele</given-names></name></person-group><article-title><italic><tp:taxon-name><tp:taxon-name-part taxon-name-part-type="genus" reg="Heterostemma">Heterostemma</tp:taxon-name-part> <tp:taxon-name-part taxon-name-part-type="species" reg="cucphuongense">cucphuongense</tp:taxon-name-part></tp:taxon-name></italic> (<tp:taxon-name><tp:taxon-name-part taxon-name-part-type="family">Apocynaceae</tp:taxon-name-part></tp:taxon-name>, <tp:taxon-name><tp:taxon-name-part taxon-name-part-type="genus" reg="Asclepiadoideae">Asclepiadoideae</tp:taxon-name-part></tp:taxon-name>), a new species from Vietnam</article-title><source>PhytoKeys</source><day>26</day><month>5</month><year>2020</year><volume>148</volume><fpage>119</fpage><lpage>124</lpage><pub-id pub-id-type="doi">10.3897/phytokeys.148.50029</pub-id></mixed-citation></tp:treatment-meta><tp:nomenclature><tp:taxon-name><object-id xmlns:xlink="http://www.w3.org/1999/xlink" content-type="arpha" xlink:type="simple">0A96EDCC-9893-5408-8F5C-2BFBEC6548E5</object-id>
            <tp:taxon-name-part taxon-name-part-type="genus" reg="Heterostemma">Heterostemma</tp:taxon-name-part>
            <tp:taxon-name-part taxon-name-part-type="species" reg="cucphuongense">cucphuongense</tp:taxon-name-part>
            <object-id xmlns:xlink="http://www.w3.org/1999/xlink" content-type="ipni" xlink:type="simple">urn:lsid:ipni.org:names:77209709-1</object-id>
          </tp:taxon-name><tp:taxon-authority>T.B.Tran &amp; Rodda</tp:taxon-authority><tp:taxon-status xmlns:xlink="http://www.w3.org/1999/xlink" xlink:type="simple">sp. nov.</tp:taxon-status><xref ref-type="fig" rid="F1">Fig. 1</xref></tp:nomenclature><tp:treatment-sec sec-type="description" id="SECID0EQKAC"><title>Diagnostic characters.</title><p>This new species is similar to <italic><tp:taxon-name><tp:taxon-name-part taxon-name-part-type="genus" reg="Heterostemma">H.</tp:taxon-name-part> <tp:taxon-name-part taxon-name-part-type="species" reg="succosum">succosum</tp:taxon-name-part></tp:taxon-name></italic> Kerr, as both species have shortly pedunculate inflorescences, on which the flowers open in gradual succession (with generally a single flower open) and have relatively large rotate flowers (generally &gt; 14 mm diam.). They are separated by the presence of a distinct rachis that develops in the inflorescence (which is absent in <italic><tp:taxon-name><tp:taxon-name-part taxon-name-part-type="genus" reg="Heterostemma">H.</tp:taxon-name-part> <tp:taxon-name-part taxon-name-part-type="species" reg="succosum">succosum</tp:taxon-name-part></tp:taxon-name></italic>); the margins of the corolla lobes are revolute (vs. flat in <italic><tp:taxon-name><tp:taxon-name-part taxon-name-part-type="genus" reg="Heterostemma">H.</tp:taxon-name-part> <tp:taxon-name-part taxon-name-part-type="species" reg="succosum">succosum</tp:taxon-name-part></tp:taxon-name></italic>), the pedicels are shorter (5–10 mm, vs. 15–30 mm in <italic><tp:taxon-name><tp:taxon-name-part taxon-name-part-type="genus" reg="Heterostemma">H.</tp:taxon-name-part> <tp:taxon-name-part taxon-name-part-type="species" reg="succosum">succosum</tp:taxon-name-part></tp:taxon-name></italic>) and by the colour of the adaxial surface of the corolla (red with white-yellow spots vs. yellow-orange with reddish-brown spots in <italic><tp:taxon-name><tp:taxon-name-part taxon-name-part-type="genus" reg="Heterostemma">H.</tp:taxon-name-part> <tp:taxon-name-part taxon-name-part-type="species" reg="succosum">succosum</tp:taxon-name-part></tp:taxon-name></italic>).</p><fig id="F1" position="float" orientation="portrait"><object-id xmlns:xlink="http://www.w3.org/1999/xlink" content-type="doi" xlink:type="simple">10.3897/phytokeys.148.50029.figure1</object-id><object-id xmlns:xlink="http://www.w3.org/1999/xlink" content-type="arpha" xlink:type="simple">F197D91A-D011-5D4A-878C-33C0D0B2A7E2</object-id><label>Figure 1.</label><caption><p><italic><tp:taxon-name><tp:taxon-name-part taxon-name-part-type="genus" reg="Heterostemma">Heterostemma</tp:taxon-name-part> <tp:taxon-name-part taxon-name-part-type="species" reg="cucphuongense">cucphuongense</tp:taxon-name-part></tp:taxon-name></italic> T.B.Tran &amp; Rodda <bold>A</bold> flowering branch <bold>B</bold> flower, view from above (adaxial) <bold>C</bold> flower, from underneath <bold>D</bold> corona, from above <bold>E</bold> ovary <bold>F</bold> pollinarium. (Photographs by N.Q. Dat, T.B. Tran, Thuong V.A., photo edit by M. Rodda)</p></caption><graphic xmlns:xlink="http://www.w3.org/1999/xlink" xlink:href="phytokeys-148-119-g001.jpg" position="float" orientation="portrait" xlink:type="simple" id="oo_413960.jpg"><uri content-type="original_file" xlink:type="simple">https://binary.pensoft.net/fig/413960</uri></graphic></fig></tp:treatment-sec><tp:treatment-sec sec-type="material" id="SECID0ERNAC"><title>Type.</title><p>Vietnam. Ninh Binh province, Nho Quan district, Cuc Phuong commune, Cuc Phuong National Park, 5 June 2019, <italic>Le Ngoc Han et al. VB 809</italic> (HN, holotype; HN, isotype).</p></tp:treatment-sec><tp:treatment-sec sec-type="description" id="SECID0EZNAC"><title>Description.</title><p><bold><italic><tp:taxon-name><tp:taxon-name-part taxon-name-part-type="genus" reg="Liane">Liane</tp:taxon-name-part></tp:taxon-name></italic></bold>, at least 1 m in length. <bold><italic>Stem and branches</italic></bold> pubescent, longitudinally grooved, 1.5–2 mm diam.; internodes 2.5–10 cm long. <bold><italic>Leaves</italic>: <italic>petiole</italic></bold> 5–25 × 0.6–2 mm, glabrous or sparely pubescent; <bold><italic>lamina</italic></bold> herbaceous, ovate to oblong, 4.5–8.5 × 2–4.5 cm, glabrous above, pubescent below, apex acuminate, base rounded to obtuse, venation pinnate with 3–4 basal secondary veins and 3–6 secondary veins departing from main vein, anastomosing near the edge of the lamina; basal colleters 6–8 at base of lamina; <bold><italic>Inflorescences</italic></bold> 1(–8) flowered cymes; <bold><italic>peduncle</italic></bold> (0)3–5.5 × 2–2.5 mm, older peduncles developing a rachis to 7 mm long. <bold><italic>Pedicel</italic></bold> 5–10 × 1–1.35 mm, brown-red, glabrous or sparsely pubescent. <bold><italic>Flower</italic></bold> 1.4–1.9 cm diam. <bold><italic>Flower buds</italic></bold> 5-angled, just before anthesis 0.9–1 cm diam. <bold><italic>Sepals</italic></bold> deltate, 1.5–2.2 × 0.8–1.2 mm, brownish-green, sparely pubescent on both surfaces; with colleters at sinus. <bold><italic>Corolla</italic></bold> rotate, 1.4–1.9 cm diam., red with fine white-yellow spots (becoming more concentrated towards the centre) and glabrous or sparsely pubescent adaxially; bright purple-red and glabrous abaxially; tube 3.4–4.2 × 6.8–8.4 mm; lobes deltate, 5.5–6.7 × 4.5–5.2 mm, margins recurved. <bold><italic>Corona</italic></bold> staminal, 4.9–5.2 mm diam., ca. 0.9 mm high, upper surface orange with red centre, lower surface dull red and shiny, glabrous or sparely pubescent; lobes broadly ovate, 1.58–1.66 × 1.10–1.14 mm, with 2 lateral ledges at the junction between adjoining lobes, inner apex acute, outer apex rounded. <bold><italic><tp:taxon-name><tp:taxon-name-part taxon-name-part-type="genus" reg="Pollinarium">Pollinarium</tp:taxon-name-part></tp:taxon-name></italic></bold>: pollinia erect, broad elliptic, yellow, 0.2–0.21 × ± 0.16 mm; corpusculum linear lanceolate, brown, ca. 0.18 × 0.04 mm; caudicles ± 0.05 × 0.04 mm; crests translucent, ± 0.12 × 0.02 mm. <bold><italic>Ovary</italic></bold> ca. 1.42 × 1.18 mm, greenish-white, sparsely pubescent. <bold><italic>Fruits and seeds</italic></bold> not observed.</p></tp:treatment-sec><tp:treatment-sec sec-type="etymology" id="SECID0E1PAC"><title>Etymology.</title><p>The species is named after the type locality, Cuc Phuong National Park, in Ninh Binh Province, northern Vietnam.</p></tp:treatment-sec><tp:treatment-sec sec-type="distribution" id="SECID0EAAAE"><title>Distribution and ecology.</title><p><italic><tp:taxon-name><tp:taxon-name-part taxon-name-part-type="genus" reg="Heterostemma">Heterostemma</tp:taxon-name-part> <tp:taxon-name-part taxon-name-part-type="species" reg="cucphuongense">cucphuongense</tp:taxon-name-part></tp:taxon-name></italic> was only collected once, near one of the main trails in the Cuc Phuong National Park. It was found in primary evergreen forest on soils derived from degraded limestone. It was collected in flower in June.</p></tp:treatment-sec><tp:treatment-sec sec-type="conservation status" id="SECID0ERAAE"><title>Conservation status.</title><p><italic><tp:taxon-name><tp:taxon-name-part taxon-name-part-type="genus" reg="Heterostemma">Heterostemma</tp:taxon-name-part> <tp:taxon-name-part taxon-name-part-type="species" reg="cucphuongense">cucphuongense</tp:taxon-name-part></tp:taxon-name></italic> is endemic to the Cuc Phuong National Park. Since it is known from a single collection, its conservation status is Data Deficient (DD; <xref ref-type="bibr" rid="B5">IUCN 2012</xref>).</p></tp:treatment-sec><tp:treatment-sec sec-type="notes" id="SECID0EGBAE"><title>Notes.</title><p><italic><tp:taxon-name><tp:taxon-name-part taxon-name-part-type="genus" reg="Heterostemma">Heterostemma</tp:taxon-name-part> <tp:taxon-name-part taxon-name-part-type="species" reg="cucphuongense">cucphuongense</tp:taxon-name-part></tp:taxon-name></italic> is similar to <italic><tp:taxon-name><tp:taxon-name-part taxon-name-part-type="genus" reg="Heterostemma">H.</tp:taxon-name-part> <tp:taxon-name-part taxon-name-part-type="species" reg="succosum">succosum</tp:taxon-name-part></tp:taxon-name></italic><xref ref-type="bibr" rid="B6">Kerr (1939)</xref>, a species found in Thailand and Laos. Both have shortly pedunculate inflorescences, in which the flowers generally open one at a time and are relatively large and rotate (mostly &gt; 14 mm diam.). The two species can be easily separated because, in <italic><tp:taxon-name><tp:taxon-name-part taxon-name-part-type="genus" reg="Heterostemma">H.</tp:taxon-name-part> <tp:taxon-name-part taxon-name-part-type="species" reg="cucphuongense">cucphuongense</tp:taxon-name-part></tp:taxon-name></italic>, the inflorescences form a rachis to 7 mm long with age while the inflorescences of <italic><tp:taxon-name><tp:taxon-name-part taxon-name-part-type="genus" reg="Heterostemma">H.</tp:taxon-name-part> <tp:taxon-name-part taxon-name-part-type="species" reg="succosum">succosum</tp:taxon-name-part></tp:taxon-name></italic> do not develop any rachis. Furthermore, the pedicels of <italic><tp:taxon-name><tp:taxon-name-part taxon-name-part-type="genus" reg="Heterostemma">H.</tp:taxon-name-part> <tp:taxon-name-part taxon-name-part-type="species" reg="cucphuongense">cucphuongense</tp:taxon-name-part></tp:taxon-name></italic> are 5–10 mm long, while <italic><tp:taxon-name><tp:taxon-name-part taxon-name-part-type="genus" reg="Heterostemma">H.</tp:taxon-name-part> <tp:taxon-name-part taxon-name-part-type="species" reg="succosum">succosum</tp:taxon-name-part></tp:taxon-name></italic> has pedicels 15–30 mm long. Further distinguishing characters (that, however, are less obvious in dried material) are the margins of the corolla lobes that are recurved in <italic><tp:taxon-name><tp:taxon-name-part taxon-name-part-type="genus" reg="Heterostemma">H.</tp:taxon-name-part> <tp:taxon-name-part taxon-name-part-type="species" reg="cucphuongense">cucphuongense</tp:taxon-name-part></tp:taxon-name></italic> (vs. flat in <italic><tp:taxon-name><tp:taxon-name-part taxon-name-part-type="genus" reg="Heterostemma">H.</tp:taxon-name-part> <tp:taxon-name-part taxon-name-part-type="species" reg="succosum">succosum</tp:taxon-name-part></tp:taxon-name></italic>). The two species also differ in that the colour of the adaxial surface of the corolla is red with white-yellow spots in <italic><tp:taxon-name><tp:taxon-name-part taxon-name-part-type="genus" reg="Heterostemma">H.</tp:taxon-name-part> <tp:taxon-name-part taxon-name-part-type="species" reg="cucphuongense">cucphuongense</tp:taxon-name-part></tp:taxon-name></italic> (vs. yellow-orange with reddish-brown spots in <italic><tp:taxon-name><tp:taxon-name-part taxon-name-part-type="genus" reg="Heterostemma">H.</tp:taxon-name-part> <tp:taxon-name-part taxon-name-part-type="species" reg="succosum">succosum</tp:taxon-name-part></tp:taxon-name></italic>). These and additional diagnostic characters separating the two species are listed in Table <xref ref-type="table" rid="T1">1</xref>.</p><table-wrap id="T1" position="float" orientation="portrait"><label>Table 1.</label><caption><p>Morphological differences between <italic><tp:taxon-name><tp:taxon-name-part taxon-name-part-type="genus" reg="Heterostemma">Heterostemma</tp:taxon-name-part> <tp:taxon-name-part taxon-name-part-type="species" reg="cucphuongense">cucphuongense</tp:taxon-name-part></tp:taxon-name></italic> and <italic><tp:taxon-name><tp:taxon-name-part taxon-name-part-type="genus" reg="Heterostemma">H.</tp:taxon-name-part> <tp:taxon-name-part taxon-name-part-type="species" reg="succosum">succosum</tp:taxon-name-part></tp:taxon-name></italic>.</p></caption><table id="TID0E4WAE" rules="all"><tbody><tr><th rowspan="1" colspan="1">Characters</th><th rowspan="1" colspan="1">
                    <italic><tp:taxon-name><tp:taxon-name-part taxon-name-part-type="genus" reg="Heterostemma">H.</tp:taxon-name-part> <tp:taxon-name-part taxon-name-part-type="species" reg="succosum">succosum</tp:taxon-name-part></tp:taxon-name></italic>
                  </th><th rowspan="1" colspan="1">
                    <italic><tp:taxon-name><tp:taxon-name-part taxon-name-part-type="genus" reg="Heterostemma">H.</tp:taxon-name-part> <tp:taxon-name-part taxon-name-part-type="species" reg="cucphuongense">cucphuongense</tp:taxon-name-part></tp:taxon-name></italic>
                  </th></tr><tr><td rowspan="1" colspan="1">
                    <bold>Length of petiole (cm)</bold>
                  </td><td rowspan="1" colspan="1">2.5–7</td><td rowspan="1" colspan="1">0.5–2.5</td></tr><tr><td rowspan="1" colspan="1">
                    <bold>Shape of leaf blade</bold>
                  </td><td rowspan="1" colspan="1">Elliptic</td><td rowspan="1" colspan="1">Ovate to oblong</td></tr><tr><td rowspan="1" colspan="1">
                    <bold>Length of peduncle (mm)</bold>
                  </td><td rowspan="1" colspan="1">4–6</td><td rowspan="1" colspan="1">(0)3–5.5</td></tr><tr><td rowspan="1" colspan="1">
                    <bold>Rachis</bold>
                  </td><td rowspan="1" colspan="1">Absent</td><td rowspan="1" colspan="1">Present, to 7 mm long</td></tr><tr><td rowspan="1" colspan="1">
                    <bold>Length of pedicel (mm)</bold>
                  </td><td rowspan="1" colspan="1">15–30</td><td rowspan="1" colspan="1">5–10</td></tr><tr><td rowspan="1" colspan="1">
                    <bold>Colour of adaxial surface of corolla</bold>
                  </td><td rowspan="1" colspan="1">Yellow-orange with reddish-brown spots</td><td rowspan="1" colspan="1">Red with white-yellow spots</td></tr><tr><td rowspan="1" colspan="1">
                    <bold>Length of corolla tube (mm)</bold>
                  </td><td rowspan="1" colspan="1">4–8</td><td rowspan="1" colspan="1">3.4–4.2</td></tr><tr><td rowspan="1" colspan="1">
                    <bold>Margins of corolla lobes</bold>
                  </td><td rowspan="1" colspan="1">Not recurved</td><td rowspan="1" colspan="1">Recurved</td></tr><tr><td rowspan="1" colspan="1">
                    <bold>Corona colour</bold>
                  </td><td rowspan="1" colspan="1">Brownish-red</td><td rowspan="1" colspan="1">Orange with a darker red centre</td></tr></tbody></table></table-wrap><sec sec-type="Key to the species of Heterostemma in Vietnam" id="SECID0E3KAE"><title>Key to the species of <italic><tp:taxon-name><tp:taxon-name-part taxon-name-part-type="genus" reg="Heterostemma">Heterostemma</tp:taxon-name-part></tp:taxon-name></italic> in Vietnam</title><table-wrap content-type="key" position="anchor" orientation="portrait"><table id="TID0EWKAC" rules="all"><tbody><tr><td rowspan="1" colspan="1">1</td><td rowspan="1" colspan="1">Mature stems developing a corky bark with age</td><td rowspan="1" colspan="1">
                      <bold><italic><tp:taxon-name><tp:taxon-name-part taxon-name-part-type="genus" reg="Heterostemma">H.</tp:taxon-name-part> <tp:taxon-name-part taxon-name-part-type="species" reg="suberosum">suberosum</tp:taxon-name-part></tp:taxon-name></italic></bold>
                    </td></tr><tr><td rowspan="1" colspan="1">–</td><td rowspan="1" colspan="1">Mature stems not becoming covered with a corky bark</td><td rowspan="1" colspan="1">
                      <bold>2</bold>
                    </td></tr><tr><td rowspan="1" colspan="1">2</td><td rowspan="1" colspan="1">Corolla diam. &gt; 6 times corona diam., corona pubescent</td><td rowspan="1" colspan="1">
                      <bold><italic><tp:taxon-name><tp:taxon-name-part taxon-name-part-type="genus" reg="Heterostemma">H.</tp:taxon-name-part> <tp:taxon-name-part taxon-name-part-type="species" reg="xuansonense">xuansonense</tp:taxon-name-part></tp:taxon-name></italic></bold>
                    </td></tr><tr><td rowspan="1" colspan="1">–</td><td rowspan="1" colspan="1">Corolla diam. &lt; 4 times corona diam., corona glabrous</td><td rowspan="1" colspan="1">
                      <bold>3</bold>
                    </td></tr><tr><td rowspan="1" colspan="1">3</td><td rowspan="1" colspan="1">Peduncle &lt; 5.5 mm long, stout, 2–3 mm thick</td><td rowspan="1" colspan="1">
                      <bold>4</bold>
                    </td></tr><tr><td rowspan="1" colspan="1">–</td><td rowspan="1" colspan="1">Peduncle &gt; 6 mm long, slender, 1–1.5 mm thick</td><td rowspan="1" colspan="1">
                      <bold>5</bold>
                    </td></tr><tr><td rowspan="1" colspan="1">4</td><td rowspan="1" colspan="1">Pedicels 5–10 mm long</td><td rowspan="1" colspan="1">
                      <bold><italic><tp:taxon-name><tp:taxon-name-part taxon-name-part-type="genus" reg="Heterostemma">H.</tp:taxon-name-part> <tp:taxon-name-part taxon-name-part-type="species" reg="cucphuongense">cucphuongense</tp:taxon-name-part></tp:taxon-name></italic></bold>
                    </td></tr><tr><td rowspan="1" colspan="1">–</td><td rowspan="1" colspan="1">Pedicels 20–32 mm long</td><td rowspan="1" colspan="1">
                      <bold><italic><tp:taxon-name><tp:taxon-name-part taxon-name-part-type="genus" reg="Heterostemma">H.</tp:taxon-name-part> <tp:taxon-name-part taxon-name-part-type="species" reg="oblongifolium">oblongifolium</tp:taxon-name-part></tp:taxon-name></italic></bold>
                    </td></tr><tr><td rowspan="1" colspan="1">5</td><td rowspan="1" colspan="1">Corona lobes shorter than corolla tube</td><td rowspan="1" colspan="1">
                      <bold>6</bold>
                    </td></tr><tr><td rowspan="1" colspan="1">–</td><td rowspan="1" colspan="1">Corona lobes as long as or longer than corolla tube</td><td rowspan="1" colspan="1">
                      <bold>7</bold>
                    </td></tr><tr><td rowspan="1" colspan="1">6</td><td rowspan="1" colspan="1">Corona lobes spreading on surface of corolla, almost flat, outer apex simple</td><td rowspan="1" colspan="1">
                      <bold><italic><tp:taxon-name><tp:taxon-name-part taxon-name-part-type="genus" reg="Heterostemma">H.</tp:taxon-name-part> <tp:taxon-name-part taxon-name-part-type="species" reg="brownii">brownii</tp:taxon-name-part></tp:taxon-name></italic></bold>
                    </td></tr><tr><td rowspan="1" colspan="1">–</td><td rowspan="1" colspan="1">Corona lobes raised from the corolla surface, outer apex trilobed</td><td rowspan="1" colspan="1">
                      <bold><italic><tp:taxon-name><tp:taxon-name-part taxon-name-part-type="genus" reg="Heterostemma">H.</tp:taxon-name-part> <tp:taxon-name-part taxon-name-part-type="species" reg="acuminatum">acuminatum</tp:taxon-name-part></tp:taxon-name></italic></bold>
                    </td></tr><tr><td rowspan="1" colspan="1">7</td><td rowspan="1" colspan="1">Peduncle 7–25 mm long, corolla &lt; 8 mm diam.</td><td rowspan="1" colspan="1">
                      <bold><italic><tp:taxon-name><tp:taxon-name-part taxon-name-part-type="genus" reg="Heterostemma">H.</tp:taxon-name-part> <tp:taxon-name-part taxon-name-part-type="species" reg="piperifolium">piperifolium</tp:taxon-name-part></tp:taxon-name></italic></bold>
                    </td></tr><tr><td rowspan="1" colspan="1">–</td><td rowspan="1" colspan="1">Peduncle 25–60 mm long, corolla &gt; 10 mm diam.</td><td rowspan="1" colspan="1">
                      <bold><italic><tp:taxon-name><tp:taxon-name-part taxon-name-part-type="genus" reg="Heterostemma">H.</tp:taxon-name-part> <tp:taxon-name-part taxon-name-part-type="species" reg="grandiflorum">grandiflorum</tp:taxon-name-part></tp:taxon-name></italic></bold>
                    </td></tr></tbody></table></table-wrap></sec></tp:treatment-sec><ref-list><ref id="B5"><mixed-citation xmlns:xlink="http://www.w3.org/1999/xlink" xlink:type="simple"><institution xlink:type="simple">IUCN</institution> (<year>2012</year>) IUCN Red List Categories and Criteria: Ver. 3.1., 2<sup>nd</sup> edn. – IUCN, Gland, Switzerland and Cambridge, UK. <ext-link xlink:type="simple" ext-link-type="uri" xlink:href="https://portals.iucn.org/library/sites/library/files/documents/">https://portals.iucn.org/library/sites/library/files/documents/</ext-link> RL-2001-001-2nd.pdf</mixed-citation></ref><ref id="B6"><mixed-citation xmlns:xlink="http://www.w3.org/1999/xlink" xlink:type="simple"><person-group><name name-style="western"><surname>Kerr</surname><given-names>AFG</given-names></name></person-group> (<year>1939</year>) <article-title>Contributions to the Flora of Siam. Additamentum LII.</article-title><source>Bulletin of Miscellaneous Information Kew</source><volume>8</volume>: <fpage>465</fpage>–<lpage>556</lpage>. <ext-link xlink:type="simple" ext-link-type="doi" xlink:href="10.2307/4113547">https://doi.org/10.2307/4113547</ext-link></mixed-citation></ref></ref-list></tp:taxon-treatment>
